# Supplementary material for: Apparent Diffusion Coefficient (ADC) Value: A Potential Imaging Biomarker That Reflects the Biological Features of Rectal Cancer
Source: PLoS One. 2014 Oct 10;9(10):e109371. doi: 10.1371/journal.pone.0109371 (PMC4193754; doi:10.1371/journal.pone.0109371)
Supplement: Data S1 — Data for analysis of this article. (XLS) [file pone.0109371.s001.xls]

## Sheet: Sheet1
NO. of patient	age	sex	operation	Histology	Histological garde	pT	pN	Peritumor-intravascular cancer emboli cancer emboli	Extranodal tumor deposits	neural invasion	CRM	CEA	CA19-9	P21	P53	Her2/Neu	CD44	AgNOR	Ki67
1	53	female	Mile's	adenocarcinoma	Moderately	T2	N0	(+)	(+)	(-)	(-)	0.83	38.37	P21(+)	P53(+)	Her2/Neu(-)	CD44(-)	AgNOR2	Ki67(+)20%
2	70	female	Dixon	adenocarcinoma	Moderately	T2	N0	(+)	(+)	(-)	(-)	0.91	39.82	P21(+)	P53(+)	Her2/Neu(-)	CD44(-)	AgNOR4	Ki67(+)90%
3	61	male	Mile's	adenocarcinoma	Moderately	T2	N0	(+)	(+)	(-)	(-)	2.39	43.42	P21(+)	P53(-)	Her2/Neu(-)	CD44(+)	AgNOR4	Ki67(+)70%
4	64	male	Dixon	adenocarcinoma	well	T1	N0	(+)	(+)	(-)	(-)	2.46	35.84	P21(+)	P53(-)	Her2/Neu(-)	CD44(-)	AgNOR3	Ki67(+)50%
5	72	female	Dixon	adenocarcinoma	Moderately	T2	N0	(+)	(+)	(-)	(-)	2.47	38.95	p21(-)	P53(-)	Her2/Neu(-)	CD44(+)	AgNOR4	Ki67(+)70%
6	66	male	Dixon	adenocarcinoma	Moderately	T2	N0	(+)	(+)	(-)	(-)	3.02	49.56	P21(+)	P53(-)	Her2/Neu(-)	CD44(-)	AgNOR3	Ki67(+)50%
7	59	male	Mile's	adenocarcinoma	Moderately	T1	N0	(+)	(+)	(-)	(-)	3.18	40.6	p21(-)	P53(-)	Her2/Neu(-)	CD44(+)	AgNOR2	Ki67(+)90%
8	66	female	Dixon	adenocarcinoma	Moderately	T2	N0	(+)	(+)	(-)	(-)	3.29	69.47	P21(+)	P53(-)	Her2/Neu(-)	CD44(-)	AgNOR3	Ki67(+)50%
9	28	male	Dixon	adenocarcinoma	Moderately	T2	N0	(+)	(+)	(-)	(-)	4.76	27.49	p21(-)	P53(-)	Her2/Neu(+)	CD44(+)	AgNOR4	Ki67(+)90%
10	55	female	Dixon	adenocarcinoma	Moderately	T1	N0	(+)	(+)	(-)	(-)	7.8	39.55	P21(+)	P53(+)	Her2/Neu(-)	CD44(+)	AgNOR3	Ki67(+)70%
11	54	male	Dixon	adenocarcinoma	well	T1	N0	(+)	(+)	(-)	(-)	11.32	30.4	P21(+)	P53(-)	Her2/Neu(-)	CD44(-)	AgNOR3	Ki67(+)70%
12	57	male	Dixon	adenocarcinoma	Moderately	T2	N0	(+)	(+)	(+)	(-)	36.28	36.84	p21(-)	P53(-)	Her2/Neu(-)	CD44(+)	AgNOR3	Ki67(+)70%
13	64	female	Mile's	adenocarcinoma	Moderately	T2	N0	(+)	(+)	(+)	(-)	36.98	36	p21(-)	P53(+)	Her2/Neu(-)	CD44(+)	AgNOR4	Ki67(+)80%
14	56	male	Dixon	Mucinous adenocarcinoma	poorly	T3	N1	(+)	(+)	(+)	(-)	4.97	40.9	P21(+)	P53(+)	Her2/Neu(-)	CD44(+)	AgNOR2	Ki67(+)50%
15	41	female	Dixon	adenocarcinoma	poorly	T3	N1	(-)	(+)	(+)	(-)	1.33	39.95	p21(-)	P53(+)	Her2/Neu(-)	CD44(+)	AgNOR2	Ki67(+)90%
16	40	male	Mile's	Mucinous adenocarcinoma	Moderately	T2	N1	(+)	(+)	(+)	(-)	1.84	40.06	p21(-)	P53(+)	Her2/Neu(-)	CD44(+)	AgNOR3	Ki67(+)70%
17	56	male	Mile's	adenocarcinoma	Moderately	T3	N1	(+)	(+)	(+)	(-)	3.58	68.06	p21(-)	P53(-)	Her2/Neu(+)	CD44(+)	AgNOR3	Ki67(+)70%
18	81	female	Dixon	adenocarcinoma	Moderately	T2	N1	(-)	(+)	(+)	(-)	4.63	32.35	P21(+)	P53(-)	Her2/Neu(-)	CD44(+)	AgNOR3	Ki67(+)60%
19	60	male	Dixon	adenocarcinoma	Moderately	T3	N1	(+)	(-)	(+)	(-)	5.67	67	p21(-)	P53(+)	Her2/Neu(-)	CD44(+)	AgNOR3	Ki67(+)70%
20	48	male	Dixon	adenocarcinoma	well	T3	N1	(-)	(-)	(+)	(-)	8.09	41.32	P21(+)	P53(-)	Her2/Neu(-)	CD44(+)	AgNOR3	Ki67(+)80%
21	68	male	Dixon	adenocarcinoma	Moderately	T3	N1	(+)	(+)	(+)	(-)	8.52	32.64	p21(-)	P53(-)	Her2/Neu(-)	CD44(+)	AgNOR4	Ki67(+)80%
22	72	female	Dixon	adenocarcinoma	Moderately	T4	N1	(-)	(-)	(+)	(+)	10.32	202.6	P21(+)	P53(-)	Her2/Neu(-)	CD44(+)	AgNOR2	Ki67(+)40%
23	53	female	Dixon	adenocarcinoma	Moderately	T3	N1	(+)	(+)	(+)	(-)	15.94	46.8	p21(-)	P53(-)	Her2/Neu(-)	CD44(+)	AgNOR3	Ki67(+)60%
24	61	female	Hartmann	adenocarcinoma	Moderately	T4	N1	(+)	(+)	(+)	(+)	17.24	71.6	P21(+)	P53(-)	Her2/Neu(-)	CD44(+)	AgNOR4	Ki67(+)90%
25	45	female	Dixon	adenocarcinoma	Moderately	T3	N1	(+)	(+)	(+)	(-)	19.02	57.68	p21(-)	P53(-)	Her2/Neu(-)	CD44(+)	AgNOR4	Ki67(+)90%
26	59	female	Mile's	adenocarcinoma	Moderately	T3	N1	(+)	(+)	(+)	(-)	53.43	34.09	P21(+)	P53(-)	Her2/Neu(-)	CD44(+)	AgNOR3	Ki67(+)70%
27	48	male	Dixon	adenocarcinoma	Moderately	T3	N1	(+)	(+)	(+)	(-)	73.37	5.5	P21(+)	P53(+)	Her2/Neu(-)	CD44(+)	AgNOR3	Ki67(+)70%
28	71	male	Dixon	adenocarcinoma	poorly	T2	N2	(+)	(+)	(+)	(-)	1.33	41.8	p21(-)	P53(-)	Her2/Neu(-)	CD44(+)	AgNOR4	Ki67(+)90%
29	49	male	Mile's	adenocarcinoma	Moderately	T2	N2	(-)	(-)	(+)	(-)	27.87	11.34	p21(-)	P53(-)	Her2/Neu(-)	CD44(+)	AgNOR2	Ki67(+)50%
30	46	male	Dixon	Signet-ring carcinoma	well	T2	N2	(+)	(+)	(+)	(-)	1.85	66.99	p21(-)	P53(-)	Her2/Neu(-)	CD44(+)	AgNOR3	Ki67(+)80%
31	59	male	Hartmann	adenocarcinoma	Moderately	T3	N2	(+)	(+)	(+)	(-)	3.2	47.9	p21(-)	P53(+)	Her2/Neu(-)	CD44(-)	AgNOR3	Ki67(+)70%
32	57	male	Dixon	adenocarcinoma	Moderately	T2	N2	(+)	(+)	(+)	(-)	7.19	45.46	p21(-)	P53(+)	Her2/Neu(-)	CD44(+)	AgNOR4	Ki67(+)90%
33	59	male	Dixon	adenocarcinoma	poorly	T3	N2	(-)	(+)	(+)	(-)	38.17	40.2	p21(-)	P53(-)	Her2/Neu(+)	CD44(+)	AgNOR4	Ki67(+)70%
34	41	female	Dixon	adenocarcinoma	Moderately	T2	N2	(+)	(+)	(+)	(-)	1.3	43.4	p21(-)	P53(-)	Her2/Neu(-)	CD44(+)	AgNOR4	Ki67(+)80%
35	58	male	Mile's	adenocarcinoma	Moderately	T3	N2	(+)	(+)	(+)	(-)	1.44	56.56	p21(-)	P53(-)	Her2/Neu(+)	CD44(-)	AgNOR4	Ki67(+)60%
36	47	male	Dixon	adenocarcinoma	Moderately	T3	N2	(+)	(+)	(+)	(-)	4.62	40.6	p21(-)	P53(-)	Her2/Neu(-)	CD44(+)	AgNOR3	Ki67(+)70%
37	72	male	Mile's	adenocarcinoma	Moderately	T3	N2	(+)	(+)	(+)	(-)	4.65	48.1	p21(-)	P53(-)	Her2/Neu(+)	CD44(+)	AgNOR3	Ki67(+)90%
38	58	female	Dixon	adenocarcinoma	Moderately	T3	N2	(-)	(-)	(+)	(-)	38.6	34.36	p21(-)	P53(+)	Her2/Neu(-)	CD44(+)	AgNOR2	Ki67(+)40%
39	51	male	Mile's	adenocarcinoma	Moderately	T2	N2	(+)	(+)	(+)	(-)	0.96	38.37	p21(-)	P53(-)	Her2/Neu(-)	CD44(+)	AgNOR4	Ki67(+)90%
40	79	female	Hartmann	adenocarcinoma	poorly	T4	N2	(-)	(-)	(+)	(+)	2.54	70.3	p21(-)	P53(+)	Her2/Neu(-)	CD44(+)	AgNOR4	Ki67(+)80%
41	74	female	Dixon	adenocarcinoma	poorly	T3	N2	(-)	(-)	(+)	(-)	3.95	37.39	p21(-)	P53(-)	Her2/Neu(-)	CD44(+)	AgNOR3	Ki67(+)80%
42	83	male	Mile's	Mucinous adenocarcinoma	Moderately	T3	N2	(-)	(+)	(+)	(-)	4.25	49.38	p21(-)	P53(-)	Her2/Neu(-)	CD44(+)	AgNOR4	Ki67(+)60%
43	74	female	Dixon	adenocarcinoma	poorly	T3	N2	(-)	(-)	(+)	(-)	4.89	50.69	P21(+)	P53(-)	Her2/Neu(-)	CD44(-)	AgNOR3	Ki67(+)50%
44	57	male	Mile's	Signet-ring carcinoma	Moderately	T3	N2	(+)	(-)	(+)	(-)	6.01	55.64	P21(+)	P53(-)	Her2/Neu(-)	CD44(-)	AgNOR2	Ki67(+)30%
45	69	male	Mile's	adenocarcinoma	Moderately	T2	N2	(+)	(+)	(+)	(-)	10.75	44.43	p21(-)	P53(-)	Her2/Neu(-)	CD44(+)	AgNOR4	Ki67(+)70%
46	84	female	Dixon	adenocarcinoma	Moderately	T3	N2	(-)	(+)	(+)	(-)	21.99	46.63	P21(+)	P53(-)	Her2/Neu(-)	CD44(-)	AgNOR4	Ki67(+)90%
47	39	male	Dixon	adenocarcinoma	Moderately	T3	N2	(-)	(-)	(+)	(-)	42.38	43.37	P21(+)	P53(+)	Her2/Neu(-)	CD44(+)	AgNOR3	Ki67(+)80%
48	63	female	Mile's	adenocarcinoma	poorly	T3	N2	(-)	(-)	(+)	(-)	68.73	39.37	p21(-)	P53(-)	Her2/Neu(-)	CD44(+)	AgNOR3	Ki67(+)70%
49	68	female	Hartmann	adenocarcinoma	Moderately	T2	N2	(+)	(+)	(+)	(-)	152.6	41.01	p21(-)	P53(-)	Her2/Neu(-)	CD44(+)	AgNOR4	Ki67(+)50%

## Sheet: Sheet2
AgNOR	Ki-67	ADC*10-3 mm2/s
AgNOR4	Ki-67(+)70%	1.45
AgNOR4	Ki-67(+)70%	1.37
AgNOR4	Ki-67(+)70%	1.59
AgNOR4	Ki-67(+)60%	1.29
AgNOR4	Ki-67(+)80%	1.23
AgNOR4	Ki-67(+)50%	0.92
AgNOR4	Ki-67(+)70%	1.24
AgNOR2	Ki-67(+)80%	1.21
AgNOR2	Ki-67(+)30%	1.36
AgNOR2	Ki-67(+)50%	1.4
AgNOR3	Ki-67(+)80%	1.34
AgNOR3	Ki-67(+)90%	1.38
AgNOR2	Ki-67(+)80%	1.89
AgNOR2	Ki-67(+)70%	1.59
AgNOR2	Ki-67(+)70%	1.49
AgNOR2	Ki-67(+)70%	1.3
AgNOR2	Ki-67(+)70%	1.29
AgNOR4	Ki-67(+)50%	1.12
AgNOR4	Ki-67(+)90%	1.26
AgNOR3	Ki-67(+)90%	1.16
AgNOR3	Ki-67(+)70%	1.09
AgNOR4	Ki-67(+)80%	1.12
AgNOR2	Ki-67(+)90%	1.13
AgNOR2	Ki-67(+)20%	1.4
AgNOR2	Ki-67(+)60%	1.48
AgNOR3	Ki-67(+)80%	1.35
AgNOR3	Ki-67(+)70%	1.14
AgNOR3	Ki-67(+)50%	1.39
AgNOR4	Ki-67(+)60%	1.49
AgNOR3	Ki-67(+)80%	0.87
AgNOR3	Ki-67(+)60%	1.09
AgNOR2	Ki-67(+)90%	0.85
AgNOR2	Ki-67(+)70%	1.32
AgNOR3	Ki-67(+)90%	1.27
AgNOR4	Ki-67(+)90%	1.03
AgNOR4	Ki-67(+)70%	0.9
AgNOR2	Ki-67(+)80%	1.32
AgNOR3	Ki-67(+)70%	1.62
AgNOR3	Ki-67(+)50%	1.31
AgNOR4	Ki-67(+)50%	1.29
AgNOR4	Ki-67(+)90%	1.22
AgNOR4	Ki-67(+)90%	1.27
AgNOR3	Ki-67(+)90%	1.25
AgNOR3	Ki-67(+)70%	1.43
AgNOR2	Ki-67(+)70%	1.44
AgNOR2	Ki-67(+)50%	1.46
AgNOR2	Ki-67(+)40%	1.85
AgNOR2	Ki-67(+)40%	1.19
AgNOR3	Ki-67(+)70%	1.38
